# Supplementary material for: Multiple transcription factors involved in the response of Chinese cabbage against Plasmodiophora brassicae
Source: Front Plant Sci. 2024 Jun 6;15:1391173. doi: 10.3389/fpls.2024.1391173 (PMC11187285; doi:10.3389/fpls.2024.1391173)
Supplement: Supplementary file 1 [file Table_1.xlsx]

## Sheet: Table S1
Table S1 Twenty-nine overlapping differentially expressed genes (DEGs) annotation in both of the primary and secondary infection stages.
GeneName	Biotype	Position	NR:Seq-id	NR:Score	NR:Evalue	NR:Description	NT:Seq-id	NT:Score	NT:Evalue	NT:Description	Uniprot:UniProtKB-AC	Uniprot:Score	Uniprot:Evalue	Uniprot:Description	COG:gene	COG:Score	COG:Eval	COG:num	Pfam:pfam_ID	Pfam:pfam_Name	Pfam:pfam_Description	GO:biological_process	GO:cellular_component	GO:molecular_function	KEGG:KO	KEGG:Description
BraA02g008010.3C	protein_coding	chrA02:3795347-3800304:+	gi|923605663|ref|XP_013742584.1|	3353	0	PREDICTED: disease resistance protein TAO1-like isoform X2 [Brassica napus]	gi|685270569|ref|XM_009128057.1|	1821	0	PREDICTED: Brassica rapa putative disease resistance protein At4g11170 (LOC103851212), mRNA	F4JWM0	877	0	Disease resistance-like protein DSC2	alr0124_1	55.1	7e-07	COG4886	pfam01582	TIR	TIR domain. The Toll/interleukin-1 receptor (TIR) homology domain is an intracellular signalling domain found in MyD88, interleukin 1 receptor and the Toll receptor. It contains three highly-conserved regions, and mediates protein-protein interactions between the Toll-like receptors (TLRs) and signal-transduction components. TIR-like motifs are also found in plant proteins thought to be involved …	GO:0042742|defense response to bacterium;GO:0009626|plant-type hypersensitive response;GO:0007165|signal transduction;	.	GO:0043531|ADP binding;GO:0005524|ATP binding;	.	.
BraA01g026970.3C	protein_coding	chrA01:17246127-17246348:-	gi|674915182|emb|CDY17990.1|	117	1e-06	BnaC03g30620D [Brassica napus]	.	.	.	.	.	.	.	.	.	.	.	.	pfam10593	Z1	Z1 domain. This uncharacterized domain was identified by Iyer and colleagues. It is found associated with a helicase domain of superfamily type II.	.	.	.	.	.
BraA10g016890.3C	protein_coding	chrA10:12882969-12883725:-	gi|674849750|emb|CDY71870.1|	192	1e-16	BnaAnng39100D [Brassica napus]	.	.	.	.	.	.	.	.	.	.	.	.	pfam12625	Arabinose_bd	Arabinose-binding domain of AraC transcription regulator, N-term. AraC is a bacterial transcriptional regulatory protein with a DNA-binding domain at the C-terminus, HTH_AraC, pfam00165, and this dimerization domain which harbours the arabinose-binding pocket at the N-terminus. AraC positively and negatively regulates expression of the proteins required for the uptake and catabolism of the sugar …	.	.	.	.	.
BraA03g018220.3C	protein_coding	chrA03:8529755-8530561:-	gi|674865914|emb|CDY67457.1|	314	7e-32	BnaUnng02200D [Brassica napus]	gi|923763790|ref|XR_001276843.1|	356	0	PREDICTED: Brassica napus uncharacterized LOC106382295 (LOC106382295), transcript variant X2, ncRNA	.	.	.	.	.	.	.	.	pfam02118	Srg	Srg family chemoreceptor.	.	.	.	.	.
BraA02g025170.3C	protein_coding	chrA02:15058943-15060627:+	gi|674906222|emb|CDY26895.1|	513	9e-62	BnaA02g19200D [Brassica napus]	gi|922426282|ref|XR_001266985.1|	160	5e-77	PREDICTED: Brassica oleracea var. oleracea thiosulfate/3-mercaptopyruvate sulfurtransferase 1, mitochondrial-like (LOC106325698), transcript variant X2, misc_RNA	O64530	170	1e-49	Thiosulfate/3-mercaptopyruvate sulfurtransferase 1, mitochondrial	.	.	.	.	pfam00581	Rhodanese	Rhodanese-like domain. Rhodanese has an internal duplication. This Pfam represents a single copy of this duplicated domain. The domain is found as a single copy in other proteins, including phosphatases and ubiquitin C-terminal hydrolases.	GO:0009793|embryo development ending in seed dormancy;	GO:0009507|chloroplast;GO:0005739|mitochondrion;	GO:0016784|3-mercaptopyruvate sulfurtransferase activity;GO:0016783|sulfurtransferase activity;GO:0004792|thiosulfate sulfurtransferase activity;	K01011	TST, MPST, sseA; thiosulfate/3-mercaptopyruvate sulfurtransferase [EC:2.8.1.1 2.8.1.2]
BraA03g015850.3C	protein_coding	chrA03:7254384-7255708:+	gi|685283566|ref|XP_009132693.1|	1395	0	PREDICTED: bidirectional sugar transporter SWEET10 [Brassica rapa]	gi|685283565|ref|XM_009134445.1|	824	0	PREDICTED: Brassica rapa bidirectional sugar transporter SWEET10 (LOC103857270), mRNA	Q9LUE3	464	1e-163	Bidirectional sugar transporter SWEET10	.	.	.	.	pfam03083	MtN3_slv	Sugar efflux transporter for intercellular exchange. This family includes proteins such as drosophila saliva, MtN3 involved in root nodule development and a protein involved in activation and expression of recombination activation genes (RAGs). Although the molecular function of these proteins is unknown, they are almost certainly transmembrane proteins. This family contains a region of two trans…	GO:0015770|sucrose transport;	GO:0016021|integral component of membrane;GO:0005887|integral component of plasma membrane;	GO:0008515|sucrose transmembrane transporter activity;GO:0051119|sugar transmembrane transporter activity;	K15382	SLC50A, SWEET; solute carrier family 50 (sugar transporter)
BraA02g042840.3C	protein_coding	chrA02:29742625-29745195:-	gi|685278401|ref|XP_009130144.1|	2464	0	PREDICTED: histone deacetylase 5-like [Brassica rapa]	gi|685278400|ref|XM_009131896.1|	1110	0	PREDICTED: Brassica rapa histone deacetylase 5-like (LOC103854931), mRNA	Q8RX28	613	0	Histone deacetylase 5	SPBC800.03	258	4e-76	COG0123	pfam00850	Hist_deacetyl	Histone deacetylase domain. Histones can be reversibly acetylated on several lysine residues. Regulation of transcription is caused in part by this mechanism. Histone deacetylases catalyse the removal of the acetyl group. Histone deacetylases are related to other proteins.	GO:0006355|regulation of transcription, DNA-templated;GO:0006351|transcription, DNA-templated;	GO:0005634|nucleus;	GO:0032041|NAD-dependent histone deacetylase activity (H3-K14 specific);	K11407	HDAC6; histone deacetylase 6 [EC:3.5.1.98]
BraA07g013220.3C	protein_coding	chrA07:12391722-12394029:-	gi|685330256|ref|XP_009103112.1|	3317	0	PREDICTED: beta-1,3-galactosyltransferase 15 [Brassica rapa]	gi|685330255|ref|XM_009104864.1|	1911	0	PREDICTED: Brassica rapa beta-1,3-galactosyltransferase 15 (LOC103829205), mRNA	Q8L7F9	1171	0	Beta-1,3-galactosyltransferase GALT1	.	.	.	.	pfam01762	Galactosyl_T	Galactosyltransferase. This family includes the galactosyltransferases UDP-galactose:2-acetamido-2-deoxy-D-glucose3beta-galactosyltransferase and UDP-Gal:beta-GlcNAc beta 1,3-galactosyltranferase. Specific galactosyltransferases transfer galactose to GlcNAc terminal chains in the synthesis of the lacto-series oligosaccharides types 1 and 2.	GO:0010493|Lewis a epitope biosynthetic process;GO:0006486|protein glycosylation;	GO:0005794|Golgi apparatus;GO:0000139|Golgi membrane;GO:0016021|integral component of membrane;	GO:0030246|carbohydrate binding;GO:0010488|UDP-galactose:N-glycan beta-1,3-galactosyltransferase activity;	K14413	GALT1; beta-1,3-galactosyltransferase [EC:2.4.1.-]
BraA04g011250.3C	protein_coding	chrA04:8898293-8898957:+	gi|674946562|emb|CDX86706.1|	320	1e-34	BnaA09g20960D [Brassica napus]	gi|923925301|ref|XR_001286972.1|	178	3e-87	PREDICTED: Brassica napus uncharacterized LOC106435328 (LOC106435328), transcript variant X2, ncRNA	.	.	.	.	.	.	.	.	pfam04425	Bul1_N	Bul1 N terminus. This family contains the N terminus of Saccharomyces cerevisiae Bul1. Bul1 binds the ubiquitin ligase Rsp5, via an N terminal PPSY motif. The complex containing Bul1 and Rsp5 is involved in intracellular trafficking of the general amino acid permease Gap1, degradation of Rog1 in cooperation with Bul2 and GSK-3, and mitochondrial inheritance. Bul1 may contain HEAT repeats.	.	.	.	.	.
BraA07g003700.3C	protein_coding	chrA07:2819361-2821759:-	gi|674908723|emb|CDY24328.1|	601	1e-73	BnaA07g02530D [Brassica napus]	gi|923539921|ref|XR_001286051.1|	209	6e-104	PREDICTED: Brassica napus uncharacterized LOC106430747 (LOC106430747), transcript variant X4, ncRNA	.	.	.	.	.	.	.	.	pfam03608	EII-GUT	PTS system enzyme II sorbitol-specific factor.	.	.	.	.	.
BraA07g003720.3C	protein_coding	chrA07:2845279-2847677:-	gi|674908723|emb|CDY24328.1|	601	1e-73	BnaA07g02530D [Brassica napus]	gi|923539921|ref|XR_001286051.1|	206	3e-102	PREDICTED: Brassica napus uncharacterized LOC106430747 (LOC106430747), transcript variant X4, ncRNA	.	.	.	.	.	.	.	.	pfam04775	Bile_Hydr_Trans	Acyl-CoA thioester hydrolase/BAAT N-terminal region. This family consists of the amino termini of acyl-CoA thioester hydrolase and bile acid-CoA:amino acid N-acetyltransferase (BAAT). This region is not thought to contain the active site of either enzyme. Thioesterase isoforms have been identified in peroxisomes, cytoplasm and mitochondria, where they are thought to have distinct functions in lip…	.	.	.	.	.
BraA08g027980.3C	protein_coding	chrA08:19615583-19617456:-	gi|685349198|ref|XP_009110244.1|	1719	0	PREDICTED: ferredoxin--NADP reductase, leaf isozyme 2, chloroplastic [Brassica rapa]	gi|685349197|ref|XM_009111996.1|	1069	0	PREDICTED: Brassica rapa ferredoxin--NADP reductase, leaf isozyme 2, chloroplastic (LOC103835814), mRNA	Q8W493	623	0	Ferredoxin--NADP reductase, leaf isozyme 2, chloroplastic	slr1643	336	3e-111	COG0369	pfam00175	NAD_binding_1	Oxidoreductase NAD-binding domain. Xanthine dehydrogenases, that also bind FAD/NAD, have essentially no similarity.	GO:0042742|defense response to bacterium;GO:0009817|defense response to fungus, incompatible interaction;GO:0015979|photosynthesis;GO:0009735|response to cytokinin;	GO:0048046|apoplast;GO:0009507|chloroplast;GO:0009570|chloroplast stroma;GO:0009534|chloroplast thylakoid;GO:0009535|chloroplast thylakoid membrane;GO:0098807|chloroplast thylakoid membrane protein complex;GO:0009579|thylakoid;	GO:0004324|ferredoxin-NADP+ reductase activity;GO:0008266|poly(U) RNA binding;	K02641	petH; ferredoxin--NADP+ reductase [EC:1.18.1.2]
BraA02g017800.3C	protein_coding	chrA02:9871029-9873008:-	gi|685273047|ref|XP_009127573.1|	3450	0	PREDICTED: L-type lectin-domain containing receptor kinase V.7-like [Brassica rapa]	gi|685273046|ref|XM_009129325.1|	1974	0	PREDICTED: Brassica rapa L-type lectin-domain containing receptor kinase V.7-like (LOC103852419), mRNA	Q96285	992	0	L-type lectin-domain containing receptor kinase V.5	CAC0404_1	110	2e-25	COG0515	pfam00139	Lectin_legB	Legume lectin domain.	GO:0042742|defense response to bacterium;GO:0002229|defense response to oomycetes;GO:1900425|negative regulation of defense response to bacterium;GO:0046777|protein autophosphorylation;GO:0090333|regulation of stomatal closure;	GO:0016021|integral component of membrane;GO:0005886|plasma membrane;	GO:0005524|ATP binding;GO:0030246|carbohydrate binding;GO:0004674|protein serine/threonine kinase activity;	.	.
BraA01g001220.3C	protein_coding	chrA01:599185-600948:-	gi|685256280|ref|XP_009133375.1|	2526	0	PREDICTED: 1-aminocyclopropane-1-carboxylate synthase 8 [Brassica rapa]	gi|685256279|ref|XM_009135127.1|	1410	0	PREDICTED: Brassica rapa 1-aminocyclopropane-1-carboxylate synthase 8 (LOC103857842), mRNA	Q9T065	903	0	1-aminocyclopropane-1-carboxylate synthase 8	L56488	117	2e-28	COG0436	pfam00155	Aminotran_1_2	Aminotransferase class I and II.	GO:0009693|ethylene biosynthetic process;GO:0009835|fruit ripening;	.	GO:0016847|1-aminocyclopropane-1-carboxylate synthase activity;GO:0042802|identical protein binding;GO:0030170|pyridoxal phosphate binding;	K01762	ACS; 1-aminocyclopropane-1-carboxylate synthase [EC:4.4.1.14]
BraA09g005650.3C	protein_coding	chrA09:3305886-3306887:-	gi|685352768|ref|XP_009111690.1|	1528	0	PREDICTED: solute carrier family 25 member 44-like [Brassica rapa]	gi|685352767|ref|XM_009113442.1|	1002	0	PREDICTED: Brassica rapa solute carrier family 25 member 44-like (LOC103837113), mRNA	Q8BGF9	125	2e-31	Solute carrier family 25 member 44	.	.	.	.	pfam00153	Mito_carr	Mitochondrial carrier protein.	GO:0006839|mitochondrial transport;	GO:0031307|integral component of mitochondrial outer membrane;GO:0005743|mitochondrial inner membrane;GO:0005739|mitochondrion;	GO:0022857|transmembrane transporter activity;	K15121	SLC25A44; solute carrier family 25, member 44
BraA09g033090.3C	protein_coding	chrA09:25726706-25728413:-	gi|685360916|ref|XP_009114920.1|	2099	0	PREDICTED: phosphoribulokinase, chloroplastic-like [Brassica rapa]	gi|685360915|ref|XM_009116672.1|	1194	0	PREDICTED: Brassica rapa phosphoribulokinase, chloroplastic-like (LOC103840194), mRNA	P25697	754	0	Phosphoribulokinase, chloroplastic	sll1525	480	2e-168	COG0572	pfam00485	PRK	Phosphoribulokinase / Uridine kinase family. In Arabidopsis the region carries two binding domains, a phosphoribosylpyrophosphate-binding domain and, at the very C-terminus, a uracil-binding domain.	GO:0042742|defense response to bacterium;GO:0006206|pyrimidine nucleobase metabolic process;GO:0043097|pyrimidine nucleoside salvage;GO:0019253|reductive pentose-phosphate cycle;GO:0009409|response to cold;GO:0009735|response to cytokinin;	GO:0048046|apoplast;GO:0009507|chloroplast;GO:0009941|chloroplast envelope;GO:0009570|chloroplast stroma;GO:0009535|chloroplast thylakoid membrane;GO:0005829|cytosol;GO:0016020|membrane;GO:0010319|stromule;GO:0009579|thylakoid;	GO:0005524|ATP binding;GO:0008974|phosphoribulokinase activity;GO:0042803|protein homodimerization activity;GO:0004849|uridine kinase activity;	K00855	PRK, prkB; phosphoribulokinase [EC:2.7.1.19]
BraA01g012860.3C	protein_coding	chrA01:6740935-6743797:+	gi|674954659|emb|CDX79132.1|	1484	0	BnaA01g11990D [Brassica napus]	gi|685259457|ref|XM_009137436.1|	895	0	PREDICTED: Brassica rapa putative cysteine-rich receptor-like protein kinase 20 (LOC103859850), mRNA	O65479	353	1e-111	Putative cysteine-rich receptor-like protein kinase 20	.	.	.	.	pfam01657	Stress-antifung	Salt stress response/antifungal. This domain is often found in association with the kinase domains pfam00069 or pfam07714. In many proteins it is duplicated. It contains six conserved cysteines which are involved in disulphide bridges. It has a role in salt stress response and has antifungal activity.	GO:0006468|protein phosphorylation;	GO:0016021|integral component of membrane;GO:0005886|plasma membrane;	GO:0005524|ATP binding;GO:0004674|protein serine/threonine kinase activity;	.	.
BraA07g031760.3C	protein_coding	chrA07:23027576-23031026:-	gi|685335548|ref|XP_009105164.1|	5144	0	PREDICTED: helicase sen1 [Brassica rapa]	gi|685335550|ref|XM_009106917.1|	3045	0	PREDICTED: Brassica rapa helicase sen1 (LOC103831068), transcript variant X2, mRNA	B6SFA4	175	1e-43	Probable helicase MAGATAMA 3	SPBC29A10.10c	159	9e-39	COG1112	pfam13087	AAA_12	AAA domain. This family of domains contain a P-loop motif that is characteristic of the AAA superfamily. Many of the proteins in this family are conjugative transfer proteins.	GO:0009553|embryo sac development;GO:0010183|pollen tube guidance;GO:0009875|pollen-pistil interaction;	GO:0005634|nucleus;	GO:0005524|ATP binding;GO:0004386|helicase activity;	K10706	SETX, ALS4; senataxin [EC:3.6.4.-]
BraA02g006620.3C	protein_coding	chrA02:3145519-3146546:+	gi|685270227|ref|XP_009126134.1|	967	2e-130	PREDICTED: glutathione S-transferase DHAR3, chloroplastic-like isoform X1 [Brassica rapa]	gi|685270228|ref|XM_009127887.1|	552	0	PREDICTED: Brassica rapa glutathione S-transferase DHAR3, chloroplastic-like (LOC103851061), transcript variant X2, mRNA	Q8LE52	331	7e-114	Glutathione S-transferase DHAR3, chloroplastic	.	.	.	.	pfam13417	GST_N_3	Glutathione S-transferase, N-terminal domain.	GO:0006749|glutathione metabolic process;GO:0010731|protein glutathionylation;GO:0009735|response to cytokinin;	GO:0009507|chloroplast;GO:0009941|chloroplast envelope;GO:0009570|chloroplast stroma;	GO:0045174|glutathione dehydrogenase (ascorbate) activity;GO:0004364|glutathione transferase activity;	.	.
BraA06g018460.3C	protein_coding	chrA06:10405202-10409019:-	gi|685318972|ref|XP_009149816.1|	2047	0	PREDICTED: GDSL esterase/lipase At3g48460-like [Brassica rapa]	gi|685318971|ref|XM_009151568.1|	1149	0	PREDICTED: Brassica rapa GDSL esterase/lipase At3g48460-like (LOC103873141), mRNA	Q9STM6	661	0	GDSL esterase/lipase At3g48460	all3634	68.9	4e-12	COG3240	pfam00657	Lipase_GDSL	GDSL-like Lipase/Acylhydrolase.	GO:0006631|fatty acid metabolic process;GO:0016042|lipid catabolic process;	GO:0005576|extracellular region;	GO:0008126|acetylesterase activity;	.	.
BraA01g015910.3C	protein_coding	chrA01:8430832-8431550:+	gi|685260225|ref|XP_009138970.1|	816	1e-107	PREDICTED: 23.6 kDa heat shock protein, mitochondrial [Brassica rapa]	gi|685260224|ref|XM_009140722.1|	642	0	PREDICTED: Brassica rapa 23.6 kDa heat shock protein, mitochondrial (LOC103862989), mRNA	Q96331	275	5e-92	23.6 kDa heat shock protein, mitochondrial	TM0374	57	8e-10	COG0071	pfam00011	HSP20	Hsp20/alpha crystallin family.	GO:0046686|response to cadmium ion;	GO:0005739|mitochondrion;	.	K13993	HSP20; HSP20 family protein
BraA05g025550.3C	protein_coding	chrA05:19259289-19260782:-	gi|685309731|ref|XP_009145472.1|	2464	0	PREDICTED: UDP-glycosyltransferase 84A2-like [Brassica rapa]	gi|685309730|ref|XM_009147224.1|	1494	0	PREDICTED: Brassica rapa UDP-glycosyltransferase 84A2-like (LOC103869163), mRNA	Q9LVF0	789	0	UDP-glycosyltransferase 84A2	.	.	.	.	pfam00201	UDPGT	UDP-glucoronosyl and UDP-glucosyl transferase.	GO:0009718|anthocyanin-containing compound biosynthetic process;GO:0009801|cinnamic acid ester metabolic process;GO:0080167|response to karrikin;GO:0009636|response to toxic substance;	GO:0005737|cytoplasm;GO:0043231|intracellular membrane-bounded organelle;	GO:0080043|quercetin 3-O-glucosyltransferase activity;GO:0080044|quercetin 7-O-glucosyltransferase activity;GO:0050284|sinapate 1-glucosyltransferase activity;	K13068	BRT1; sinapate 1-glucosyltransferase [EC:2.4.1.120]
BraA08g010520.3C	protein_coding	chrA08:9222848-9224380:-	gi|685342436|ref|XP_009107767.1|	2638	0	PREDICTED: putative glycerol-3-phosphate transporter 3 [Brassica rapa]	gi|685342435|ref|XM_009109519.1|	1533	0	PREDICTED: Brassica rapa putative glycerol-3-phosphate transporter 3 (LOC103833432), mRNA	Q9SA71	958	0	Putative glycerol-3-phosphate transporter 3	PA1144	103	7e-23	COG2271	pfam07690	MFS_1	Major Facilitator Superfamily.	GO:0008643|carbohydrate transport;GO:0055062|phosphate ion homeostasis;	GO:0016021|integral component of membrane;	GO:0022857|transmembrane transporter activity;	.	.
BraA09g035160.3C	protein_coding	chrA09:27830055-27830858:+	gi|923711536|ref|XP_013662593.1|	1391	0	PREDICTED: chlorophyll a-b binding protein 1, chloroplastic-like [Brassica napus]	gi|685361577|ref|XR_627625.1|	783	0	PREDICTED: Brassica rapa chlorophyll a-b binding protein 1, chloroplastic-like (LOC103840451), misc_RNA	P04778	526	0	Chlorophyll a-b binding protein 1, chloroplastic	.	.	.	.	pfam00504	Chloroa_b-bind	Chlorophyll A-B binding protein.	GO:0009768|photosynthesis, light harvesting in photosystem I;GO:0018298|protein-chromophore linkage;GO:0009416|response to light stimulus;	GO:0009507|chloroplast;GO:0009941|chloroplast envelope;GO:0009534|chloroplast thylakoid;GO:0009535|chloroplast thylakoid membrane;GO:0016021|integral component of membrane;GO:0009522|photosystem I;GO:0009523|photosystem II;GO:0010287|plastoglobule;GO:0009579|thylakoid;	GO:0016168|chlorophyll binding;GO:0046872|metal ion binding;GO:0031409|pigment binding;GO:0019904|protein domain specific binding;	K08912	LHCB1; light-harvesting complex II chlorophyll a/b binding protein 1
BraA02g022160.3C	protein_coding	chrA02:12968040-12977187:-	gi|674922082|emb|CDY11072.1|	4879	0	BnaC06g23240D [Brassica napus]	gi|685273987|ref|XM_009129784.1|	1830	0	PREDICTED: Brassica rapa leucine-rich repeat receptor protein kinase EXS-like (LOC103852890), mRNA	Q9C6A8	1345	0	Receptor-like protein 15	alr0124_1	67	3e-10	COG4886	pfam13855	LRR_8	Leucine rich repeat.	.	GO:0016021|integral component of membrane;GO:0005886|plasma membrane;	.	.	.
BraA07g021900.3C	protein_coding	chrA07:17768383-17769720:-	gi|685332404|ref|XP_009103939.1|	1217	1e-167	PREDICTED: chlorophyll a-b binding protein 6, chloroplastic isoform X1 [Brassica rapa]	gi|685332403|ref|XM_009105691.1|	726	0	PREDICTED: Brassica rapa chlorophyll a-b binding protein 6, chloroplastic (LOC103829997), transcript variant X1, mRNA	Q01667	461	5e-164	Chlorophyll a-b binding protein 6, chloroplastic	.	.	.	.	pfam00504	Chloroa_b-bind	Chlorophyll A-B binding protein.	GO:0009768|photosynthesis, light harvesting in photosystem I;GO:0018298|protein-chromophore linkage;GO:0009637|response to blue light;GO:0009409|response to cold;GO:0010218|response to far red light;GO:0009644|response to high light intensity;GO:0009645|response to low light intensity stimulus;GO:0010114|response to red light;	GO:0009507|chloroplast;GO:0009941|chloroplast envelope;GO:0009534|chloroplast thylakoid;GO:0009535|chloroplast thylakoid membrane;GO:0016021|integral component of membrane;GO:0016020|membrane;GO:0009522|photosystem I;GO:0010287|plastoglobule;GO:0009579|thylakoid;	GO:0016168|chlorophyll binding;GO:0046872|metal ion binding;GO:0031409|pigment binding;GO:0019904|protein domain specific binding;	K08907	LHCA1; light-harvesting complex I chlorophyll a/b binding protein 1
BraA06g012840.3C	protein_coding	chrA06:6824631-6826748:+	gi|685317107|ref|XP_009149139.1|	1786	0	PREDICTED: protein SRG1-like [Brassica rapa]	gi|685317106|ref|XM_009150891.1|	822	0	PREDICTED: Brassica rapa protein SRG1-like (LOC103872488), mRNA	Q39224	506	9e-178	Protein SRG1	PA4191	108	8e-26	COG3491	pfam03171	2OG-FeII_Oxy	2OG-Fe(II) oxygenase superfamily. This family contains members of the 2-oxoglutarate (2OG) and Fe(II)-dependent oxygenase superfamily. This family includes the C-terminal of prolyl 4-hydroxylase alpha subunit. The holoenzyme has the activity EC:1.14.11.2 catalyzing the reaction: Procollagen L-proline + 2-oxoglutarate + O2 <=> procollagen trans- 4-hydroxy-L-proline + succinate + CO2. The full enzy…	GO:0010150|leaf senescence;	.	GO:0046872|metal ion binding;GO:0016682|oxidoreductase activity, acting on diphenols and related substances as donors, oxygen as acceptor;	.	.
BraA07g038380.3C	protein_coding	chrA07:26403303-26405292:+	gi|923668249|ref|XP_013649773.1|	2295	0	PREDICTED: geranylgeranyl diphosphate reductase, chloroplastic-like [Brassica napus]	gi|685338082|ref|XM_009107868.1|	1395	0	PREDICTED: Brassica rapa geranylgeranyl diphosphate reductase, chloroplastic (LOC103831923), mRNA	Q9CA67	840	0	Geranylgeranyl diphosphate reductase, chloroplastic	alr0128	531	0	COG0644	pfam01494	FAD_binding_3	FAD binding domain. This domain is involved in FAD binding in a number of enzymes.	GO:0015995|chlorophyll biosynthetic process;GO:0015979|photosynthesis;GO:0010189|vitamin E biosynthetic process;	GO:0009507|chloroplast;GO:0009941|chloroplast envelope;GO:0031969|chloroplast membrane;GO:0009534|chloroplast thylakoid;GO:0009535|chloroplast thylakoid membrane;GO:0016020|membrane;	GO:0045550|geranylgeranyl reductase activity;	K10960	chlP, bchP; geranylgeranyl reductase [EC:1.3.1.83]
BraA02g031120.3C	protein_coding	chrA02:21252540-21253121:+	gi|685383214|ref|XP_009123936.1|	858	9e-115	PREDICTED: ethylene-responsive transcription factor 9 [Brassica rapa]	gi|685383213|ref|XM_009125688.1|	582	0	PREDICTED: Brassica rapa ethylene-responsive transcription factor 9 (LOC103848865), mRNA	Q9FE67	204	1e-64	Ethylene-responsive transcription factor 9	.	.	.	.	pfam00847	AP2	AP2 domain. This 60 amino acid residue domain can bind to DNA and is found in transcription factor proteins.	GO:0006952|defense response;GO:0009873|ethylene-activated signaling pathway;GO:0019760|glucosinolate metabolic process;GO:0006351|transcription, DNA-templated;	GO:0016020|membrane;GO:0005634|nucleus;	GO:0003700|transcription factor activity, sequence-specific DNA binding;GO:0043565|sequence-specific DNA binding;	K09286	EREBP; EREBP-like factor

## Sheet: Table S2
Table S2 Seventeen overlapping differentially expressed genes (DEGs) annotation in primary infection stage.
GeneName	Biotype	Position	NR:Seq-id	NR:Score	NR:Evalue	NR:Description	NT:Seq-id	NT:Score	NT:Evalue	NT:Description	Uniprot:UniProtKB-AC	Uniprot:Score	Uniprot:Evalue	Uniprot:Description	COG:gene	COG:Score	COG:Eval	COG:num	Pfam:pfam_ID	Pfam:pfam_Name	Pfam:pfam_Description	GO:biological_process	GO:cellular_component	GO:molecular_function	KEGG:KO	KEGG:Description
BraA01g012740.3C	protein_coding	chrA01:6662281-6666158:-	gi|685259429|ref|XP_009135558.1|	2112	0	PREDICTED: probable pectate lyase 16 [Brassica rapa]	gi|685259428|ref|XM_009137310.1|	1182	0	PREDICTED: Brassica rapa probable pectate lyase 16 (LOC103859732), mRNA	O65456	747	0	Probable pectate lyase 16	BH0698	82.4	1e-16	COG3866	pfam00544	Pec_lyase_C	Pectate lyase. This enzyme forms a right handed beta helix structure. Pectate lyase is an enzyme involved in the maceration and soft rotting of plant tissue.	GO:0045490|pectin catabolic process;	.	GO:0046872|metal ion binding;GO:0030570|pectate lyase activity;	K01728	pel; pectate lyase [EC:4.2.2.2]
BraA02g010360.3C	protein_coding	chrA02:5069108-5070257:-	gi|685271159|ref|XP_009126616.1|	586	9e-75	PREDICTED: RPM1-interacting protein 4-like [Brassica rapa]	gi|685271158|ref|XM_009128368.1|	457	0	PREDICTED: Brassica rapa RPM1-interacting protein 4-like (LOC103851513), mRNA， RPM1-interacting protein 4 (RIN4) is a conserved plant immunity regulator that has been extensively studied and can be modified by pathogenic effector proteins.	O22633	51.6	6e-08	Protein NOI4	.	.	.	.	pfam05627	AvrRpt-cleavage	Cleavage site for pathogenic type III effector avirulence factor Avr. This domain is conserved in small families of otherwise unrelated proteins in both mono-cots and di-cots, suggesting that it has a conserved, plant-specific function. It is found both in the plant RIN4 (resistance R membrane-bound host-target protein) where it appears to contribute to the binding of the protein to both RCS (Avr…	GO:0009624|response to nematode;	.	.	.	.
BraA04g004090.3C	protein_coding	chrA04:2523649-2525855:+	gi|685296532|ref|XP_009139108.1|	2714	0	PREDICTED: uncharacterized protein LOC103863109 [Brassica rapa]	gi|685296533|ref|XM_009140861.1|	805	0	PREDICTED: Brassica rapa uncharacterized LOC103863109 (LOC103863109), transcript variant X2, mRNA	.	.	.	.	SPBC646.04	57.8	6e-08	COG5186	pfam04928	PAP_central	Poly(A) polymerase central domain. The central domain of Poly(A) polymerase shares structural similarity with the allosteric activity domain of ribonucleotide reductase R1, which comprises a four-helix bundle and a three-stranded mixed beta- sheet. Even though the two enzymes bind ATP, the ATP-recognition motifs are different.	.	.	.	.	.
BraA03g010470.3C	protein_coding	chrA03:4529212-4532317:-	gi|685281965|ref|XP_009131895.1|	4054	0	PREDICTED: cation/H(+) antiporter 9-like isoform X1 [Brassica rapa]	gi|685281964|ref|XM_009133647.1|	2406	0	PREDICTED: Brassica rapa cation/H(+) antiporter 9-like (LOC103856535), transcript variant X1, mRNA	Q9FFB7	1166	0	Cation/H(+) antiporter 9	SPAC105.01c	54.7	1e-06	COG0475	pfam00999	Na_H_Exchanger	Sodium/hydrogen exchanger family. Na/H antiporters are key transporters in maintaining the pH of actively metabolizing cells. The molecular mechanisms of antiport are unclear. These antiporters contain 10-12 transmembrane regions (M) at the amino-terminus and a large cytoplasmic region at the carboxyl terminus. The transmembrane regions M3-M12 share identity with other members of the family. The …	GO:0015672|monovalent inorganic cation transport;GO:0006813|potassium ion transport;GO:0006885|regulation of pH;	GO:0012505|endomembrane system;GO:0016021|integral component of membrane;	GO:0015299|solute:proton antiporter activity;	.	.
BraA06g023480.3C	protein_coding	chrA06:16035620-16037638:-	gi|685320292|ref|XP_009150258.1|	3215	0	PREDICTED: probable L-type lectin-domain containing receptor kinase I.6 [Brassica rapa]	gi|923645416|ref|XM_013787236.1|	2019	0	PREDICTED: Brassica napus probable L-type lectin-domain containing receptor kinase I.6 (LOC106347646), transcript variant X3, mRNA	Q9M1G3	972	0	Probable L-type lectin-domain containing receptor kinase I.6	YAR019c	110	3e-24	COG0515	pfam00139	Lectin_legB	Legume lectin domain.	.	GO:0016021|integral component of membrane;GO:0005886|plasma membrane;	GO:0005524|ATP binding;GO:0030246|carbohydrate binding;GO:0004674|protein serine/threonine kinase activity;	.	.
BraA08g005880.3C	protein_coding	chrA08:4672893-4673936:-	gi|685341652|ref|XP_009107479.1|	1033	6e-139	PREDICTED: photosystem II 22 kDa protein, chloroplastic [Brassica rapa]	gi|685341651|ref|XM_009109231.1|	798	0	PREDICTED: Brassica rapa photosystem II 22 kDa protein, chloroplastic (LOC103833131), mRNA	Q9XF91	385	2e-133	Photosystem II 22 kDa protein, chloroplastic	.	.	.	.	pfam00504	Chloroa_b-bind	Chlorophyll A-B binding protein.	GO:0010196|nonphotochemical quenching;GO:0015979|photosynthesis;GO:0080167|response to karrikin;GO:0010027|thylakoid membrane organization;GO:0055085|transmembrane transport;	GO:0009507|chloroplast;GO:0009534|chloroplast thylakoid;GO:0009535|chloroplast thylakoid membrane;GO:0016021|integral component of membrane;GO:0016020|membrane;GO:0009523|photosystem II;GO:0009517|PSII associated light-harvesting complex II;GO:0009579|thylakoid;	GO:0016168|chlorophyll binding;GO:0019904|protein domain specific binding;GO:0051738|xanthophyll binding;	K03542	psbS; photosystem II 22kDa protein
BraA07g025300.3C	protein_coding	chrA07:19548628-19548936:+	gi|685333598|ref|XP_009104404.1|	537	7e-69	PREDICTED: glutaredoxin-C14-like [Brassica rapa]	gi|923925110|ref|XM_013876116.1|	309	4e-160	PREDICTED: Brassica napus glutaredoxin-C14-like (LOC106435252), mRNA	Q9LYC5	198	5e-65	Glutaredoxin-C14	SPAC4F10.20	47	3e-07	COG0695	pfam00462	Glutaredoxin	Glutaredoxin.	GO:0045454|cell redox homeostasis;	GO:0005737|cytoplasm;	GO:0009055|electron carrier activity;GO:0015035|protein disulfide oxidoreductase activity;	.	.
BraA08g026650.3C	protein_coding	chrA08:18953457-18954057:-	gi|685348848|ref|XP_009110119.1|	776	9e-104	PREDICTED: MLP-like protein 34 [Brassica rapa]	gi|685348847|ref|XM_009111871.1|	441	0	PREDICTED: Brassica rapa MLP-like protein 34 (LOC103835683), mRNA	Q9ZVF3	85.9	4e-20	MLP-like protein 328	.	.	.	.	pfam00407	Bet_v_1	Pathogenesis-related protein Bet v I family. This family is named after Bet v 1, the major birch pollen allergen. This protein belongs to family 10 of plant pathogenesis-related proteins (PR-10), cytoplasmic proteins of 15-17 kd that are wide-spread among dicotyledonous plants. In recent years, a number of diverse plant proteins with low sequence similarity to Bet v 1 was identified. A classifica…	GO:0006952|defense response;GO:0009607|response to biotic stimulus;GO:0080184|response to phenylpropanoid;GO:0010043|response to zinc ion;GO:0010228|vegetative to reproductive phase transition of meristem;	GO:0005829|cytosol;	GO:0005507|copper ion binding;	.	.
BraA03g053610.3C	protein_coding	chrA03:27751480-27754379:+	gi|674940722|emb|CDX92824.1|	3848	0	BnaC07g40820D [Brassica napus]	gi|923742131|ref|XM_013816136.1|	1646	0	PREDICTED: Brassica napus G-type lectin S-receptor-like serine/threonine-protein kinase At4g27290 (LOC106376089), mRNA	O81832	1222	0	G-type lectin S-receptor-like serine/threonine-protein kinase At4g27290	BH2504_1	97.1	9e-21	COG0515	pfam00069	Pkinase	Protein kinase domain.	GO:0006468|protein phosphorylation;GO:0048544|recognition of pollen;	GO:0005886|plasma membrane;	GO:0005524|ATP binding;GO:0005516|calmodulin binding;GO:0030246|carbohydrate binding;GO:0004674|protein serine/threonine kinase activity;	.	.
BraA06g034880.3C	protein_coding	chrA06:23675688-23676542:-	gi|685324191|ref|XP_009151725.1|	1152	5e-154	PREDICTED: two-component response regulator ARR14-like [Brassica rapa]	gi|923660452|ref|XM_013791916.1|	594	0	PREDICTED: Brassica napus two-component response regulator ARR14-like (LOC106352257), mRNA	.	.	.	.	.	.	.	.	pfam02324	Glyco_hydro_70	Glycosyl hydrolase family 70. Members of this family belong to glycosyl hydrolase family 70 Glucosyltransferases or sucrose 6-glycosyl transferases (GTF-S) catalyse the transfer of D-glucopyramnosyl units from sucrose onto acceptor molecules, EC:2.4.1.5. This family roughly corresponds to the N-terminal catalytic domain of the enzyme. Members of this family also contain the Putative cell wall bin…	.	.	.	.	.
BraA07g030170.3C	protein_coding	chrA07:22093292-22094011:-	gi|685335076|ref|XP_009104980.1|	747	1e-99	PREDICTED: thioredoxin H8-like [Brassica rapa]	gi|923676333|ref|XM_013796763.1|	426	0	PREDICTED: Brassica napus thioredoxin H8-like (LOC106357077), mRNA	Q9CAS1	204	3e-66	Thioredoxin H8	.	.	.	.	pfam00085	Thioredoxin	Thioredoxin. Thioredoxins are small enzymes that participate in redox reactions, via the reversible oxidation of an active centre disulfide bond. Some members with only the active site are not separated from the noise.	GO:0045454|cell redox homeostasis;GO:0034599|cellular response to oxidative stress;GO:0006662|glycerol ether metabolic process;	GO:0005737|cytoplasm;	GO:0016671|oxidoreductase activity, acting on a sulfur group of donors, disulfide as acceptor;GO:0015035|protein disulfide oxidoreductase activity;GO:0047134|protein-disulfide reductase activity;GO:0004791|thioredoxin-disulfide reductase activity;	K03671	trxA; thioredoxin 1
BraA08g008980.3C	protein_coding	chrA08:7942727-7944390:-	gi|674890984|emb|CDY41745.1|	2010	0	BnaA08g07000D [Brassica napus]	gi|685343057|ref|XR_626255.1|	1197	0	PREDICTED: Brassica rapa phosphoribulokinase, chloroplastic-like (LOC103833678), misc_RNA	P25697	731	0	Phosphoribulokinase, chloroplastic	sll1525	476	2e-166	COG0572	pfam00485	PRK	Phosphoribulokinase / Uridine kinase family. In Arabidopsis the region carries two binding domains, a phosphoribosylpyrophosphate-binding domain and, at the very C-terminus, a uracil-binding domain.	GO:0042742|defense response to bacterium;GO:0006206|pyrimidine nucleobase metabolic process;GO:0043097|pyrimidine nucleoside salvage;GO:0019253|reductive pentose-phosphate cycle;GO:0009409|response to cold;GO:0009735|response to cytokinin;	GO:0048046|apoplast;GO:0009507|chloroplast;GO:0009941|chloroplast envelope;GO:0009570|chloroplast stroma;GO:0009535|chloroplast thylakoid membrane;GO:0005829|cytosol;GO:0016020|membrane;GO:0010319|stromule;GO:0009579|thylakoid;	GO:0005524|ATP binding;GO:0008974|phosphoribulokinase activity;GO:0042803|protein homodimerization activity;GO:0004849|uridine kinase activity;	K00855	PRK, prkB; phosphoribulokinase [EC:2.7.1.19]
BraA03g029100.3C	protein_coding	chrA03:14589939-14591966:+	gi|685287008|ref|XP_009134433.1|	3281	0	PREDICTED: L-type lectin-domain containing receptor kinase IV.4-like [Brassica rapa]	gi|685287007|ref|XM_009136185.1|	2028	0	PREDICTED: Brassica rapa L-type lectin-domain containing receptor kinase IV.4-like (LOC103858764), mRNA	O81291	916	0	L-type lectin-domain containing receptor kinase IV.4	CAC0404_1	102	1e-22	COG0515	pfam00139	Lectin_legB	Legume lectin domain.	GO:0042742|defense response to bacterium;GO:0002229|defense response to oomycetes;	GO:0016021|integral component of membrane;GO:0005886|plasma membrane;	GO:0005524|ATP binding;GO:0030246|carbohydrate binding;GO:0004674|protein serine/threonine kinase activity;	.	.
BraA06g037940.3C	protein_coding	chrA06:25278204-25278802:-	gi|685324861|ref|XP_009151999.1|	806	1e-107	PREDICTED: pollen-specific protein-like At4g18596 [Brassica rapa]	gi|923651917|ref|XM_013789241.1|	516	0	PREDICTED: Brassica napus pollen-specific protein-like At4g18596 (LOC106349301), mRNA	.	.	.	.	.	.	.	.	pfam01190	Pollen_Ole_e_I	Pollen proteins Ole e I like.	.	.	.	.	.
BraA07g001210.3C	protein_coding	chrA07:847753-848797:+	gi|923913060|ref|XP_013726202.1|	558	3e-65	PREDICTED: uncharacterized protein LOC106429977 [Brassica napus]	gi|923913059|ref|XM_013870748.1|	81	8e-33	PREDICTED: Brassica napus uncharacterized LOC106429977 (LOC106429977), mRNA	.	.	.	.	.	.	.	.	pfam07117	DUF1373	Protein of unknown function (DUF1373). This family consists of several hypothetical proteins which seem to be specific to Oryzias latipes (Japanese ricefish). Members of this family are typically around 200 residues in length. The function of this family is unknown.	.	.	.	.	.
BraA09g022380.3C	protein_coding	chrA09:14769127-14773505:+	gi|685359463|ref|XP_009114317.1|	3665	0	PREDICTED: homeobox-leucine zipper protein HDG5 [Brassica rapa]	gi|685359471|ref|XM_009116073.1|	1260	0	PREDICTED: Brassica rapa homeobox-leucine zipper protein HDG5 (LOC103839568), transcript variant X5, mRNA	Q9FJS2	1231	0	Homeobox-leucine zipper protein HDG5	ECU06g0500	52.4	4e-07	COG5576	pfam01852	START	START domain.	GO:0048497|maintenance of floral organ identity;GO:0006351|transcription, DNA-templated;	GO:0005634|nucleus;	GO:0003700|transcription factor activity, sequence-specific DNA binding;GO:0008289|lipid binding;GO:0043565|sequence-specific DNA binding;	.	.
BraA06g000360.3C	protein_coding	chrA06:271391-272580:-	gi|685313768|ref|XP_009147477.1|	353	1e-36	PREDICTED: calphotin-like [Brassica rapa]	gi|685313767|ref|XM_009149229.1|	590	0	PREDICTED: Brassica rapa calphotin-like (LOC103871021), mRNA	.	.	.	.	.	.	.	.	pfam02064	MAS20	MAS20 protein import receptor.	.	.	.	.	.

## Sheet: Table S3
Table S3 Fifty overlapping differentially expressed genes (DEGs) annotation in the secondary infection stage.
GeneName	Biotype	Position	NR:Seq-id	NR:Score	NR:Evalue	NR:Description	NT:Seq-id	NT:Score	NT:Evalue	NT:Description	Uniprot:UniProtKB-AC	Uniprot:Score	Uniprot:Evalue	Uniprot:Description	COG:gene	COG:Score	COG:Eval	COG:num	Pfam:pfam_ID	Pfam:pfam_Name	Pfam:pfam_Description	GO:biological_process	GO:cellular_component	GO:molecular_function	KEGG:KO	KEGG:Description
BraA02g025290.3C	protein_coding	chrA02:15169431-15173316:-	gi|674875860|emb|CDY56797.1|	534	6e-64	BnaA02g36110D [Brassica napus]	gi|685274732|ref|XM_009130108.1|	161	2e-77	PREDICTED: Brassica rapa putative U5 small nuclear ribonucleoprotein 200 kDa helicase (LOC103853191), transcript variant X1, mRNA	Q9SAK4	160	4e-44	Succinate-semialdehyde dehydrogenase, mitochondrial	.	.	.	.	pfam00171	Aldedh	Aldehyde dehydrogenase family. This family of dehydrogenases act on aldehyde substrates. Members use NADP as a cofactor. The family includes the following members: The prototypical members are the aldehyde dehydrogenases EC:1.2.1.3. Succinate-semialdehyde dehydrogenase EC:1.2.1.16. Lactaldehyde dehydrogenase EC:1.2.1.22. Benzaldehyde dehydrogenase EC:1.2.1.28. Methylmalonate-semialdehyde dehydrog…	GO:0009450|gamma-aminobutyric acid catabolic process;GO:0006540|glutamate decarboxylation to succinate;GO:0072593|reactive oxygen species metabolic process;GO:0009408|response to heat;GO:0009416|response to light stimulus;	GO:0009507|chloroplast;GO:0009570|chloroplast stroma;GO:0005759|mitochondrial matrix;GO:0005739|mitochondrion;	GO:0005507|copper ion binding;GO:0051287|NAD binding;GO:0004777|succinate-semialdehyde dehydrogenase (NAD+) activity;GO:0009013|succinate-semialdehyde dehydrogenase [NAD(P)+] activity;	K17761	SSADH; succinate-semialdehyde dehydrogenase, mitochondrial [EC:1.2.1.24]
BraA05g003670.3C	protein_coding	chrA05:1935695-1936161:+	gi|685304464|ref|XP_009142952.1|	529	1e-67	PREDICTED: defensin-like protein 2 [Brassica rapa]	gi|923635151|ref|XM_013896662.1|	306	2e-158	PREDICTED: Brassica napus defensin-like protein 2 (LOC106454545), mRNA	P26780	157	3e-49	Defensin-like protein 2	.	.	.	.	pfam00537	Toxin_3	Scorpion toxin-like domain. This family contains both neurotoxins and plant defensins. The mustard trypsin inhibitor, MTI-2, is plant defensin. It is a potent inhibitor of trypsin with no activity towards chymotrypsin. MTI-2 is toxic for Lepidopteran insects, but has low activity against aphids. Brazzein is plant defensin-like protein. It is pH-stable, heat-stable and intensely sweet protein. The…	GO:0050832|defense response to fungus;GO:0031640|killing of cells of other organism;	GO:0005576|extracellular region;	GO:0008200|ion channel inhibitor activity;	.	.
BraA05g040950.3C	protein_coding	chrA05:27653122-27653972:-	gi|685313588|ref|XP_009147390.1|	751	5e-99	PREDICTED: lamin-like protein [Brassica rapa]	gi|685313587|ref|XM_009149142.1|	534	0	PREDICTED: Brassica rapa lamin-like protein (LOC103870945), mRNA	Q39131	167	8e-51	Lamin-like protein	.	.	.	.	pfam02298	Cu_bind_like	Plastocyanin-like domain. This family represents a domain found in flowering plants related to the copper binding protein plastocyanin. Some members of this family may not bind copper due to the lack of key residues.	.	GO:0031225|anchored component of membrane;GO:0046658|anchored component of plasma membrane;GO:0005886|plasma membrane;GO:0005773|vacuole;	GO:0009055|electron carrier activity;	.	.
BraA08g006620.3C	protein_coding	chrA08:5526408-5527395:+	gi|685342202|ref|XP_009107685.1|	614	7e-80	PREDICTED: uncharacterized protein At4g13230 [Brassica rapa]	gi|685342201|ref|XM_009109437.1|	372	0	PREDICTED: Brassica rapa uncharacterized protein At4g13230 (LOC103833352), mRNA	Q8LFD5	183	2e-58	Uncharacterized protein At4g13230	.	.	.	.	pfam05262	Borrelia_P83	Borrelia P83/100 protein. This family consists of several Borrelia P83/P100 antigen proteins.	.	GO:0005829|cytosol;	.	.	.
BraA03g026770.3C	protein_coding	chrA03:13243080-13244851:-	gi|685286388|ref|XP_009134120.1|	1850	0	PREDICTED: thylakoid lumenal 29 kDa protein, chloroplastic [Brassica rapa]	gi|685286387|ref|XM_009135872.1|	1047	0	PREDICTED: Brassica rapa thylakoid lumenal 29 kDa protein, chloroplastic (LOC103858501), mRNA	P82281	627	0	Thylakoid lumenal 29 kDa protein, chloroplastic	.	.	.	.	pfam00141	peroxidase	Peroxidase.	GO:0034599|cellular response to oxidative stress;GO:0042744|hydrogen peroxide catabolic process;GO:0000302|response to reactive oxygen species;	GO:0009507|chloroplast;GO:0009534|chloroplast thylakoid;GO:0009543|chloroplast thylakoid lumen;GO:0009535|chloroplast thylakoid membrane;GO:0005737|cytoplasm;GO:0005634|nucleus;GO:0009579|thylakoid;GO:0031977|thylakoid lumen;	GO:0004130|cytochrome-c peroxidase activity;GO:0020037|heme binding;	K00434	E1.11.1.11; L-ascorbate peroxidase [EC:1.11.1.11]
BraA07g009630.3C	protein_coding	chrA07:9594774-9600332:+	gi|685328998|ref|XP_009102615.1|	3754	0	PREDICTED: cycloartenol synthase-like [Brassica rapa]	gi|685328997|ref|XM_009104367.1|	2058	0	PREDICTED: Brassica rapa cycloartenol synthase-like (LOC103828738), mRNA	P38605	1317	0	Cycloartenol synthase	YHR072w	468	1e-151	COG1657	pfam13249	Prenyltrans_2	Prenyltransferase-like.	GO:0019745|pentacyclic triterpenoid biosynthetic process;GO:0009555|pollen development;GO:0010027|thylakoid membrane organization;	GO:0005773|vacuole;	GO:0016871|cycloartenol synthase activity;	K01853	E5.4.99.8; cycloartenol synthase [EC:5.4.99.8]
BraA03g041210.3C	protein_coding	chrA03:20649312-20656204:-	gi|923692542|ref|XP_013657042.1|	5384	0	PREDICTED: structural maintenance of chromosomes protein 1-like [Brassica napus]	gi|923692541|ref|XM_013801588.1|	1857	0	PREDICTED: Brassica napus structural maintenance of chromosomes protein 1-like (LOC106361785), mRNA	Q6Q1P4	1796	0	Structural maintenance of chromosomes protein 1	SPBC29A10.04	548	5e-172	COG1196	pfam02463	SMC_N	RecF/RecN/SMC N terminal domain. This domain is found at the N terminus of SMC proteins. The SMC (structural maintenance of chromosomes) superfamily proteins have ATP-binding domains at the N- and C-termini, and two extended coiled-coil domains separated by a hinge in the middle. The eukaryotic SMC proteins form two kind of heterodimers: the SMC1/SMC3 and the SMC2/SMC4 types. These heterodimers c…	GO:0051301|cell division;GO:0007059|chromosome segregation;GO:0006281|DNA repair;GO:0051321|meiotic cell cycle;GO:0007064|mitotic sister chromatid cohesion;GO:0007062|sister chromatid cohesion;	GO:0009507|chloroplast;GO:0008278|cohesin complex;GO:0005634|nucleus;	GO:0005524|ATP binding;GO:0003682|chromatin binding;GO:0046982|protein heterodimerization activity;GO:0005215|transporter activity;	K06636	SMC1; structural maintenance of chromosome 1
BraA09g023550.3C	protein_coding	chrA09:15772691-15775256:+	gi|685359176|ref|XP_009114197.1|	1780	0	PREDICTED: NAC domain-containing protein 72-like [Brassica rapa]	gi|685359175|ref|XM_009115949.1|	1197	0	PREDICTED: Brassica rapa NAC domain-containing protein 72-like (LOC103839443), mRNA	Q9ZVP8	528	0	NAC domain-containing protein 35	.	.	.	.	pfam02365	NAM	No apical meristem (NAM) protein. This is a family of no apical meristem (NAM) proteins these are plant development proteins. Mutations in NAM result in the failure to develop a shoot apical meristem in petunia embryos. NAM is indicated as having a role in determining positions of meristems and primordial. One member of this family NAP (NAC-like, activated by AP3/PI) is encoded by the target gene…	GO:0009908|flower development;GO:0006351|transcription, DNA-templated;	GO:0005634|nucleus;	GO:0003677|DNA binding;GO:0003700|transcription factor activity, sequence-specific DNA binding;	.	.
BraA02g032790.3C	protein_coding	chrA02:22644999-22646380:-	gi|685275753|ref|XP_009128857.1|	772	1e-99	PREDICTED: probable WRKY transcription factor 8 [Brassica rapa]	gi|685275752|ref|XM_009130609.1|	600	0	PREDICTED: Brassica rapa probable WRKY transcription factor 8 (LOC103853701), mRNA	Q9FL26	210	2e-65	Probable WRKY transcription factor 8	.	.	.	.	pfam03106	WRKY	WRKY DNA -binding domain.	GO:0070301|cellular response to hydrogen peroxide;GO:0042742|defense response to bacterium;GO:0050832|defense response to fungus;GO:0051607|defense response to virus;GO:1901002|positive regulation of response to salt stress;GO:0009737|response to abscisic acid;GO:0006351|transcription, DNA-templated;	GO:0005634|nucleus;	GO:0003700|transcription factor activity, sequence-specific DNA binding;GO:0043565|sequence-specific DNA binding;	.	.
BraA03g012940.3C	protein_coding	chrA03:5584257-5586339:-	gi|685282733|ref|XP_009132291.1|	3120	0	PREDICTED: pumilio homolog 12-like [Brassica rapa]	gi|685282738|ref|XM_009134047.1|	1728	0	PREDICTED: Brassica rapa pumilio homolog 12-like (LOC103856921), transcript variant X4, mRNA	Q9LVC3	786	0	Pumilio homolog 12	SPAC6G9.14	233	2e-66	COG5099	pfam00806	PUF	Pumilio-family RNA binding repeat. Puf repeats (aka PUM-HD, Pumilio homology domain) are necessary and sufficient for sequence specific RNA binding in fly Pumilio and worm FBF-1 and FBF-2. Both proteins function as translational repressors in early embryonic development by binding sequences in the 3' UTR of target mRNAs (e.g. the nanos response element (NRE) in fly Hunchback mRNA, or the point mu…	GO:0006417|regulation of translation;	GO:0005737|cytoplasm;GO:0005634|nucleus;	GO:0003723|RNA binding;	.	.
BraA10g017070.3C	protein_coding	chrA10:12954133-12954369:-	.	.	.	.	.	.	.	.	.	.	.	.	.	.	.	.	pfam09790	Hyccin	Hyccin. Members of this family of proteins may have a role in the beta-catenin-Tcf/Lef signaling pathway, as well as in the process of myelination of the central and peripheral nervous system. Defects in Hyccin are the cause of hypomyelination with congenital cataracts. This disorder is characterized by congenital cataracts, progressive neurologic impairment, and diffuse myelin deficiency. Affect…	.	.	.	.	.
BraA02g020210.3C	protein_coding	chrA02:11685822-11686425:+	gi|674861778|emb|CDY69089.1|	616	7e-79	BnaUnng03110D, partial [Brassica napus]	gi|685273612|ref|XR_629994.1|	245	2e-124	PREDICTED: Brassica rapa uncharacterized LOC103852698 (LOC103852698), transcript variant X9, ncRNA	.	.	.	.	.	.	.	.	pfam10395	Utp8	Utp8 family. Utp8 is an essential component of the nuclear tRNA export machinery in Saccharomyces cerevisiae. It is a tRNA binding protein that acts at a step between tRNA maturation /aminoacylation, and translocation of the tRNA across the nuclear pore complex.	.	.	.	.	.
BraA02g018320.3C	protein_coding	chrA02:10210980-10212950:+	gi|674887758|emb|CDY44901.1|	1651	0	BnaA02g13810D [Brassica napus]	gi|685273217|ref|XM_009129403.1|	656	0	PREDICTED: Brassica rapa protein VARIATION IN COMPOUND TRIGGERED ROOT growth response-like (LOC103852503), mRNA	P0DKH6	330	2e-101	Disease resistance protein RPS6	alr0124_1	51.6	2e-06	COG4886	pfam07725	LRR_3	Leucine Rich Repeat. This Pfam entry includes some LRRs that fail to be detected by the pfam00560 model.	GO:0006952|defense response;GO:0007165|signal transduction;	.	GO:0043531|ADP binding;	.	.
BraA02g020420.3C	protein_coding	chrA02:11841371-11843343:+	gi|685273664|ref|XP_009127870.1|	2473	0	PREDICTED: endoglucanase 9-like [Brassica rapa]	gi|685273663|ref|XM_009129622.1|	1455	0	PREDICTED: Brassica rapa endoglucanase 9-like (LOC103852723), mRNA	Q9C9H5	769	0	Endoglucanase 9	.	.	.	.	pfam00759	Glyco_hydro_9	Glycosyl hydrolase family 9.	GO:0071555|cell wall organization;GO:0030245|cellulose catabolic process;	GO:0005618|cell wall;GO:0005576|extracellular region;GO:0005794|Golgi apparatus;GO:0009505|plant-type cell wall;GO:0005886|plasma membrane;GO:0009506|plasmodesma;	GO:0008810|cellulase activity;	.	.
BraA09g029870.3C	protein_coding	chrA09:21512994-21514244:+	gi|674933663|emb|CDX99769.1|	210	2e-19	BnaC02g35510D [Brassica napus]	gi|685357578|ref|XR_627222.1|	206	1e-102	PREDICTED: Brassica rapa uncharacterized LOC103838844 (LOC103838844), ncRNA	.	.	.	.	.	.	.	.	pfam06075	DUF936	Plant protein of unknown function (DUF936). This family consists of several hypothetical proteins from Arabidopsis thaliana and Oryza sativa. The function of this family is unknown.	.	.	.	.	.
BraA10g024190.3C	protein_coding	chrA10:16598106-16599179:+	gi|685377389|ref|XP_009121603.1|	382	1e-45	PREDICTED: transcription factor PRE2 [Brassica rapa]	gi|685377388|ref|XM_009123355.1|	285	9e-147	PREDICTED: Brassica rapa transcription factor PRE2 (LOC103846435), mRNA	Q9LXG5	144	4e-44	Transcription factor PRE2	.	.	.	.	pfam00010	HLH	Helix-loop-helix DNA-binding domain.	GO:0009740|gibberellic acid mediated signaling pathway;GO:0009640|photomorphogenesis;GO:0040008|regulation of growth;GO:0048510|regulation of timing of transition from vegetative to reproductive phase;GO:0006351|transcription, DNA-templated;	GO:0005634|nucleus;GO:0005773|vacuole;	GO:0003700|transcription factor activity, sequence-specific DNA binding;GO:0046983|protein dimerization activity;	.	.
BraA06g043700.3C	protein_coding	chrA06:28505199-28509379:-	gi|685327291|ref|XP_009101972.1|	4113	0	PREDICTED: MATH domain-containing protein At5g43560 [Brassica rapa]	gi|685327290|ref|XM_009103724.1|	2670	0	PREDICTED: Brassica rapa MATH domain-containing protein At5g43560 (LOC103828126), mRNA	Q8RY18	734	0	TNF receptor-associated factor homolog 1a	.	.	.	.	pfam00917	MATH	MATH domain. This motif has been called the Meprin And TRAF-Homology (MATH) domain. This domain is hugely expanded in the nematode C. elegans.	GO:0045087|innate immune response;	GO:0005737|cytoplasm;	GO:0043424|protein histidine kinase binding;	.	.
BraA09g022710.3C	protein_coding	chrA09:15046376-15047556:+	gi|685359385|ref|XP_009114281.1|	1543	0	PREDICTED: uncharacterized protein LOC103839529 [Brassica rapa]	gi|685359384|ref|XM_009116033.1|	946	0	PREDICTED: Brassica rapa uncharacterized LOC103839529 (LOC103839529), mRNA	Q9LVS0	414	2e-142	Transcription factor KUA1	.	.	.	.	pfam00249	Myb_DNA-binding	Myb-like DNA-binding domain. This family contains the DNA binding domains from Myb proteins, as well as the SANT domain family.	GO:0010252|auxin homeostasis;GO:0048527|lateral root development;GO:0048366|leaf development;GO:0010150|leaf senescence;GO:2000469|negative regulation of peroxidase activity;GO:0000122|negative regulation of transcription from RNA polymerase II promoter;GO:0045892|negative regulation of transcription, DNA-templated;GO:0030307|positive regulation of cell growth;GO:0006355|regulation of transcripti…	GO:0005634|nucleus;	GO:0003700|transcription factor activity, sequence-specific DNA binding;GO:0000976|transcription regulatory region sequence-specific DNA binding;GO:0008270|zinc ion binding;	.	.
BraA03g054200.3C	protein_coding	chrA03:28111186-28113982:+	gi|674903145|emb|CDY29883.1|	2472	0	BnaA03g49040D [Brassica napus]	gi|685293734|ref|XM_009139515.1|	1189	0	PREDICTED: Brassica rapa diacylglycerol kinase 6 (LOC103861810), mRNA	F4JKI3	706	0	Diacylglycerol kinase 6	.	.	.	.	pfam00609	DAGK_acc	Diacylglycerol kinase accessory domain. Diacylglycerol (DAG) is a second messenger that acts as a protein kinase C activator. This domain is assumed to be an accessory domain: its function is unknown.	GO:0006952|defense response;GO:0007205|protein kinase C-activating G-protein coupled receptor signaling pathway;	GO:0009507|chloroplast;	GO:0005524|ATP binding;GO:0004143|diacylglycerol kinase activity;GO:0003951|NAD+ kinase activity;	K00901	dgkA, DGK; diacylglycerol kinase (ATP) [EC:2.7.1.107]
BraA10g022040.3C	protein_coding	chrA10:15618441-15618719:+	gi|685376104|ref|XP_009121023.1|	479	2e-60	PREDICTED: auxin-induced protein 15A-like [Brassica rapa]	gi|685376103|ref|XM_009122775.1|	279	2e-143	PREDICTED: Brassica rapa auxin-induced protein 15A-like (LOC103845874), mRNA	Q9FJF9	154	6e-48	Auxin-responsive protein SAUR21	.	.	.	.	pfam02519	Auxin_inducible	Auxin responsive protein. This family consists of the protein products of the ARG7 auxin responsive genes family none of which have any identified functional role.	GO:0009734|auxin-activated signaling pathway;GO:0007275|multicellular organismal development;GO:0040008|regulation of growth;	GO:0005886|plasma membrane;	.	K14488	SAUR; SAUR family protein
BraA10g022070.3C	protein_coding	chrA10:15622888-15623181:-	gi|923904301|ref|XP_013722306.1|	416	8e-51	PREDICTED: auxin-responsive protein SAUR21-like [Brassica napus]	gi|685376111|ref|XM_009122778.1|	291	4e-150	PREDICTED: Brassica rapa auxin-induced protein 15A-like (LOC103845878), mRNA	Q9FJF9	152	4e-47	Auxin-responsive protein SAUR21	.	.	.	.	pfam02519	Auxin_inducible	Auxin responsive protein. This family consists of the protein products of the ARG7 auxin responsive genes family none of which have any identified functional role.	GO:0009734|auxin-activated signaling pathway;GO:0007275|multicellular organismal development;GO:0040008|regulation of growth;	GO:0005886|plasma membrane;	.	K14488	SAUR; SAUR family protein
BraA10g022080.3C	protein_coding	chrA10:15624223-15624513:-	gi|685376114|ref|XP_009121028.1|	427	2e-52	PREDICTED: auxin-induced protein 15A-like [Brassica rapa]	gi|685376113|ref|XM_009122780.1|	291	4e-150	PREDICTED: Brassica rapa auxin-induced protein 15A-like (LOC103845879), mRNA	Q9FK62	149	3e-46	Auxin-responsive protein SAUR24	.	.	.	.	pfam02519	Auxin_inducible	Auxin responsive protein. This family consists of the protein products of the ARG7 auxin responsive genes family none of which have any identified functional role.	GO:0009734|auxin-activated signaling pathway;GO:0007275|multicellular organismal development;GO:0040008|regulation of growth;	GO:0005886|plasma membrane;	.	K14488	SAUR; SAUR family protein
BraA03g056020.3C	protein_coding	chrA03:29342336-29344795:-	gi|685294124|ref|XP_009137952.1|	2316	0	PREDICTED: lectin-domain containing receptor kinase VI.3-like [Brassica rapa]	gi|685294123|ref|XM_009139704.1|	949	0	PREDICTED: Brassica rapa lectin-domain containing receptor kinase VI.3-like (LOC103861989), mRNA	Q66GN2	338	4e-106	Lectin-domain containing receptor kinase VI.4	L138452_1	82	7e-16	COG0515	pfam00139	Lectin_legB	Legume lectin domain.	GO:0009738|abscisic acid-activated signaling pathway;GO:0009845|seed germination;	GO:0016021|integral component of membrane;GO:0005886|plasma membrane;	GO:0005524|ATP binding;GO:0030246|carbohydrate binding;GO:0004674|protein serine/threonine kinase activity;	.	.
BraA04g008950.3C	protein_coding	chrA04:6376104-6377730:+	gi|674895445|emb|CDY37378.1|	108	6e-07	BnaC05g30520D [Brassica napus]	gi|923598014|ref|XR_001287969.1|	162	5e-78	PREDICTED: Brassica napus uncharacterized LOC106443192 (LOC106443192), transcript variant X2, ncRNA	Q94B40	48.9	3e-06	Zinc finger A20 and AN1 domain-containing stress-associated protein 6	.	.	.	.	pfam01754	zf-A20	A20-like zinc finger. The A20 Zn-finger of bovine/human Rabex5/rabGEF1 is a Ubiquitin Binding Domain. The zinc finger mediates self-association in A20. These fingers also mediate IL-1-induced NF-kappa B activation.	GO:0010200|response to chitin;	.	GO:0003677|DNA binding;GO:0008270|zinc ion binding;	.	.
BraA02g038060.3C	protein_coding	chrA02:26609411-26610391:+	gi|674885290|emb|CDY47235.1|	1461	0	BnaA02g29210D [Brassica napus]	gi|923763122|ref|XM_013822113.1|	540	0	PREDICTED: Brassica napus xyloglucan glycosyltransferase 4-like (LOC106382149), mRNA	Q9LJP4	317	8e-101	Xyloglucan glycosyltransferase 4	.	.	.	.	pfam04276	DUF443	Protein of unknown function (DUF443). Family of uncharacterized proteins.	GO:0071555|cell wall organization;	GO:0005768|endosome;GO:0005794|Golgi apparatus;GO:0000139|Golgi membrane;GO:0016021|integral component of membrane;GO:0005886|plasma membrane;GO:0005802|trans-Golgi network;	GO:0042803|protein homodimerization activity;GO:0016757|transferase activity, transferring glycosyl groups;	.	.
BraA02g028550.3C	protein_coding	chrA02:17840318-17844066:-	gi|685275401|ref|XP_009128691.1|	3205	0	PREDICTED: long chain acyl-CoA synthetase 5-like [Brassica rapa]	gi|685275400|ref|XM_009130443.1|	1837	0	PREDICTED: Brassica rapa long chain acyl-CoA synthetase 5-like (LOC103853538), mRNA	Q9T009	1142	0	Long chain acyl-CoA synthetase 5	SPBP4H10.11c	296	7e-89	COG1022	pfam00501	AMP-binding	AMP-binding enzyme.	GO:0006631|fatty acid metabolic process;	.	GO:0005524|ATP binding;GO:0004467|long-chain fatty acid-CoA ligase activity;	K01897	ACSL, fadD; long-chain acyl-CoA synthetase [EC:6.2.1.3]
BraA10g024640.3C	protein_coding	chrA10:16808415-16811289:-	gi|685377621|ref|XP_009121667.1|	2341	0	PREDICTED: cytochrome P450 724B1 isoform X1 [Brassica rapa]	gi|685377623|ref|XM_009123420.1|	1308	0	PREDICTED: Brassica rapa cytochrome P450 724B1 (LOC103846487), transcript variant X2, mRNA	Q6F4F5	469	9e-161	Cytochrome P450 724B1	slr0574	155	2e-41	COG2124	pfam00067	p450	Cytochrome P450. Cytochrome P450s are haem-thiolate proteins involved in the oxidative degradation of various compounds. They are particularly well known for their role in the degradation of environmental toxins and mutagens. They can be divided into 4 classes, according to the method by which electrons from NAD(P)H are delivered to the catalytic site. Sequence conservation is relatively low with…	GO:0016132|brassinosteroid biosynthetic process;GO:0010268|brassinosteroid homeostasis;GO:0006879|cellular iron ion homeostasis;GO:0006826|iron ion transport;GO:0007275|multicellular organismal development;GO:0009647|skotomorphogenesis;GO:0016125|sterol metabolic process;	GO:0005623|cell;GO:0016021|integral component of membrane;	GO:0008199|ferric iron binding;GO:0020037|heme binding;GO:0004497|monooxygenase activity;GO:0016705|oxidoreductase activity, acting on paired donors, with incorporation or reduction of molecular oxygen;	K12639	CYP724B1, D11; cytochrome P450, family 724, subfamily B, polypeptide 1 [EC:1.14.13.-]
BraA05g025220.3C	protein_coding	chrA05:18941753-18943037:-	gi|685309652|ref|XP_009145436.1|	1650	0	PREDICTED: probable inactive serine/threonine-protein kinase fnkC [Brassica rapa]	gi|685309651|ref|XM_009147188.1|	933	0	PREDICTED: Brassica rapa probable inactive serine/threonine-protein kinase fnkC (LOC103869124), mRNA	.	.	.	.	.	.	.	.	pfam00917	MATH	MATH domain. This motif has been called the Meprin And TRAF-Homology (MATH) domain. This domain is hugely expanded in the nematode C. elegans.	.	.	.	.	.
BraA02g025260.3C	protein_coding	chrA02:15120054-15121157:-	gi|674875864|emb|CDY56801.1|	1942	0	BnaA02g36150D [Brassica napus]	gi|923912465|ref|XM_013870470.1|	1083	0	PREDICTED: Brassica napus organic cation/carnitine transporter 5-like (LOC106429718), mRNA	Q9SAK7	612	0	Organic cation/carnitine transporter 5	.	.	.	.	pfam00083	Sugar_tr	Sugar (and other) transporter.	GO:0070417|cellular response to cold;GO:0071472|cellular response to salt stress;GO:0042631|cellular response to water deprivation;	GO:0016021|integral component of membrane;GO:0009705|plant-type vacuole membrane;	GO:0005524|ATP binding;GO:0008514|organic anion transmembrane transporter activity;	.	.
BraA02g012810.3C	protein_coding	chrA02:6445910-6447961:-	gi|685271777|ref|XP_009126936.1|	2781	0	PREDICTED: pumilio homolog 12-like [Brassica rapa]	gi|685271776|ref|XM_009128688.1|	1213	0	PREDICTED: Brassica rapa pumilio homolog 12-like (LOC103851821), mRNA	Q9LVC3	738	0	Pumilio homolog 12	SPAC6G9.14	196	8e-54	COG5099	pfam00806	PUF	Pumilio-family RNA binding repeat. Puf repeats (aka PUM-HD, Pumilio homology domain) are necessary and sufficient for sequence specific RNA binding in fly Pumilio and worm FBF-1 and FBF-2. Both proteins function as translational repressors in early embryonic development by binding sequences in the 3' UTR of target mRNAs (e.g. the nanos response element (NRE) in fly Hunchback mRNA, or the point mu…	GO:0006417|regulation of translation;	GO:0005737|cytoplasm;GO:0005634|nucleus;	GO:0003723|RNA binding;	.	.
BraA01g038970.3C	protein_coding	chrA01:26326195-26326869:+	gi|685266594|ref|XP_009120684.1|	1153	2e-158	PREDICTED: uncharacterized protein LOC103845566 [Brassica rapa]	gi|685266593|ref|XM_009122436.1|	675	0	PREDICTED: Brassica rapa uncharacterized LOC103845566 (LOC103845566), mRNA	.	.	.	.	.	.	.	.	pfam01612	DNA_pol_A_exo1	3'-5' exonuclease. This domain is responsible for the 3'-5' exonuclease proofreading activity of Escherichia coli DNA polymerase I (polI) and other enzymes, it catalyses the hydrolysis of unpaired or mismatched nucleotides. This domain consists of the amino-terminal half of the Klenow fragment in Escherichia coli polI it is also found in the Werner syndrome helicase (WRN), focus forming activity …	.	.	.	.	.
BraA01g043120.3C	protein_coding	chrA01:28681576-28681952:-	gi|685267799|ref|XP_009124999.1|	507	1e-64	PREDICTED: uncharacterized protein LOC103850049 [Brassica rapa]	gi|685267798|ref|XM_009126751.1|	294	9e-152	PREDICTED: Brassica rapa uncharacterized LOC103850049 (LOC103850049), mRNA	.	.	.	.	asr1714	83.2	8e-21	COG3450	pfam05899	Cupin_3	Protein of unknown function (DUF861). This family consists of several proteins which seem to be specific to plants and bacteria. The function of this family is unknown.	.	.	.	.	.
BraA09g009020.3C	protein_coding	chrA09:5178715-5180991:+	gi|685354528|ref|XP_009112374.1|	4008	0	PREDICTED: subtilisin-like protease isoform X1 [Brassica rapa]	gi|685354527|ref|XM_009114126.1|	2271	0	PREDICTED: Brassica rapa subtilisin-like protease (LOC103837750), transcript variant X1, mRNA	O65351	1231	0	Subtilisin-like protease SBT1.7	BH0831	104	3e-22	COG1404	pfam00082	Peptidase_S8	Subtilase family. Subtilases are a family of serine proteases. They appear to have independently and convergently evolved an Asp/Ser/His catalytic triad, like that found in the trypsin serine proteases (see pfam00089). Structure is an alpha/beta fold containing a 7-stranded parallel beta sheet, order 2314567.	GO:0080001|mucilage extrusion from seed coat;GO:0048359|mucilage metabolic process involved in seed coat development;GO:0010214|seed coat development;	GO:0048046|apoplast;GO:0005618|cell wall;GO:0005576|extracellular region;GO:0009505|plant-type cell wall;	GO:0004252|serine-type endopeptidase activity;	.	.
BraA01g010430.3C	protein_coding	chrA01:5372075-5372816:+	gi|674919932|emb|CDY13236.1|	608	8e-78	BnaC09g24200D [Brassica napus]	gi|923521224|ref|XM_013813497.1|	378	0	PREDICTED: Brassica napus floral homeotic protein AGAMOUS (LOC106373304), mRNA	Q01540	239	1e-78	Floral homeotic protein AGAMOUS	.	.	.	.	pfam01486	K-box	K-box region. The K-box region is commonly found associated with SRF-type transcription factors see pfam00319. The K-box is a possible coiled-coil structure. Possible role in multimer formation.	GO:0045944|positive regulation of transcription from RNA polymerase II promoter;GO:0006351|transcription, DNA-templated;	GO:0005634|nucleus;	GO:0003700|transcription factor activity, sequence-specific DNA binding;GO:0046983|protein dimerization activity;GO:0000977|RNA polymerase II regulatory region sequence-specific DNA binding;	K09264	K09264; MADS-box transcription factor, plant
BraA04g000790.3C	protein_coding	chrA04:473745-475145:-	gi|923614105|ref|XP_013745167.1|	2442	0	PREDICTED: F-box protein At3g62230-like [Brassica napus]	gi|923614104|ref|XM_013889713.1|	1401	0	PREDICTED: Brassica napus F-box protein At3g62230-like (LOC106447739), mRNA	Q9M1Q1	403	2e-134	F-box protein At3g62230	.	.	.	.	pfam08387	FBD	FBD. This region is found in F-box (pfam00646) and other domain containing plant proteins; it is repeated in two family members. Its precise function is unknown, but it is thought to be associated with nuclear processes. In fact, several family members are annotated as being similar to transcription factors.	GO:0048235|pollen sperm cell differentiation;GO:0016567|protein ubiquitination;	GO:0005634|nucleus;	.	.	.
BraA04g014080.3C	protein_coding	chrA04:10971313-10973595:+	gi|685298662|ref|XP_009140101.1|	3782	0	PREDICTED: probable receptor-like protein kinase At5g39020, partial [Brassica rapa]	gi|685298661|ref|XM_009141853.1|	2283	0	PREDICTED: Brassica rapa probable receptor-like protein kinase At5g39020 (LOC103864093), partial mRNA	Q9FID5	958	0	Probable receptor-like protein kinase At5g39030	BH2504_1	96.7	1e-20	COG0515	pfam00069	Pkinase	Protein kinase domain.	.	GO:0016021|integral component of membrane;	GO:0005524|ATP binding;GO:0004674|protein serine/threonine kinase activity;	.	.
BraA07g036660.3C	protein_coding	chrA07:25644266-25644937:+	gi|685337420|ref|XP_009105887.1|	1070	7e-146	PREDICTED: kunitz-type serine protease inhibitor DrTI [Brassica rapa]	gi|685337419|ref|XM_009107639.1|	669	0	PREDICTED: Brassica rapa kunitz-type serine protease inhibitor DrTI (LOC103831736), mRNA	Q9C7S6	244	2e-79	Cysteine protease inhibitor WSCP	.	.	.	.	pfam00197	Kunitz_legume	Trypsin and protease inhibitor.	GO:0006952|defense response;GO:0010466|negative regulation of peptidase activity;GO:0010941|regulation of cell death;GO:0080092|regulation of pollen tube growth;GO:0080027|response to herbivore;GO:0009625|response to insect;GO:0009611|response to wounding;	GO:0048046|apoplast;GO:0005618|cell wall;GO:0005783|endoplasmic reticulum;	GO:0004869|cysteine-type endopeptidase inhibitor activity;GO:0030414|peptidase inhibitor activity;	.	.
BraA02g005270.3C	protein_coding	chrA02:2511401-2512891:+	gi|685269904|ref|XP_009125959.1|	2523	0	PREDICTED: U3 small nucleolar RNA-associated protein 18 homolog [Brassica rapa]	gi|685269903|ref|XM_009127711.1|	1491	0	PREDICTED: Brassica rapa U3 small nucleolar RNA-associated protein 18 homolog (LOC103850911), mRNA	Q9FMU5	681	0	U3 small nucleolar RNA-associated protein 18 homolog	.	.	.	.	pfam00400	WD40	WD domain, G-beta repeat.	GO:0000462|maturation of SSU-rRNA from tricistronic rRNA transcript (SSU-rRNA, 5.8S rRNA, LSU-rRNA);	GO:0080008|Cul4-RING E3 ubiquitin ligase complex;GO:0034388|Pwp2p-containing subcomplex of 90S preribosome;GO:0032040|small-subunit processome;	.	K14553	UTP18; U3 small nucleolar RNA-associated protein 18
BraA02g018310.3C	protein_coding	chrA02:10209611-10210977:+	gi|685273218|ref|XP_009127651.1|	1638	0	PREDICTED: protein VARIATION IN COMPOUND TRIGGERED ROOT growth response-like [Brassica rapa]	gi|685273217|ref|XM_009129403.1|	1055	0	PREDICTED: Brassica rapa protein VARIATION IN COMPOUND TRIGGERED ROOT growth response-like (LOC103852503), mRNA	F4KHH8	466	4e-152	Disease resistance protein RPS6	.	.	.	.	pfam00931	NB-ARC	NB-ARC domain.	GO:0042742|defense response to bacterium;GO:0007165|signal transduction;	.	GO:0043531|ADP binding;GO:0005524|ATP binding;	.	.
BraA02g029820.3C	protein_coding	chrA02:19779751-19783938:-	gi|685382428|ref|XP_009123681.1|	5408	0	PREDICTED: kinesin-like protein NACK1 [Brassica rapa]	gi|685382427|ref|XM_009125433.1|	3183	0	PREDICTED: Brassica rapa kinesin-like protein NACK1 (LOC103848550), mRNA	F4JQ51	1003	0	Kinesin-like protein KIN-7I	.	.	.	.	pfam00225	Kinesin	Kinesin motor domain.	GO:0007018|microtubule-based movement;	GO:0005871|kinesin complex;GO:0005874|microtubule;	GO:0005524|ATP binding;GO:0016887|ATPase activity;GO:0008017|microtubule binding;GO:0003777|microtubule motor activity;	K11498	CENPE; centromeric protein E
BraA03g052770.3C	protein_coding	chrA03:27331253-27332767:+	gi|923602414|ref|XP_013741538.1|	2540	0	PREDICTED: probable mitochondrial chaperone BCS1-B [Brassica napus]	gi|199580045|gb|AC189360.2|	1515	0	Brassica rapa subsp. pekinensis clone KBrB045B23, complete sequence	Q8RY66	771	0	AAA-ATPase At4g25835	SPAC644.07	132	9e-33	COG0465	pfam00004	AAA	ATPase family associated with various cellular activities (AAA). AAA family proteins often perform chaperone-like functions that assist in the assembly, operation, or disassembly of protein complexes.	.	.	GO:0005524|ATP binding;GO:0016887|ATPase activity;	.	.
BraA10g020170.3C	protein_coding	chrA10:14675672-14680274:+	gi|685375463|ref|XP_009120806.1|	6586	0	PREDICTED: SNF2 domain-containing protein CLASSY 2 [Brassica rapa]	gi|685375462|ref|XM_009122558.1|	3855	0	PREDICTED: Brassica rapa SNF2 domain-containing protein CLASSY 2 (LOC103845677), mRNA	F4K493	2063	0	SNF2 domain-containing protein CLASSY 2	SPAC15A10.03c	150	3e-36	COG0553	pfam00176	SNF2_N	SNF2 family N-terminal domain. This domain is found in proteins involved in a variety of processes including transcription regulation (e.g., SNF2, STH1, brahma, MOT1), DNA repair (e.g., ERCC6, RAD16, RAD5), DNA recombination (e.g., RAD54), and chromatin unwinding (e.g., ISWI) as well as a variety of other proteins with little functional information (e.g., lodestar, ETL1).	.	GO:0005634|nucleus;	GO:0005524|ATP binding;GO:0004386|helicase activity;	K10875	RAD54L, RAD54; DNA repair and recombination protein RAD54 and RAD54-like protein [EC:3.6.4.-]
BraA10g032790.3C	protein_coding	chrA10:20303747-20304844:+	gi|685380097|ref|XP_009122728.1|	1462	0	PREDICTED: probable E3 ubiquitin-protein ligase LUL1 [Brassica rapa]	gi|923724852|ref|XM_013810726.1|	894	0	PREDICTED: Brassica napus probable E3 ubiquitin-protein ligase LUL1 (LOC106370726), mRNA	Q9LYW5	313	8e-104	Probable E3 ubiquitin-protein ligase LUL1	.	.	.	.	pfam13920	zf-C3HC4_3	Zinc finger, C3HC4 type (RING finger).	.	.	GO:0046872|metal ion binding;GO:0004842|ubiquitin-protein transferase activity;	.	.
BraA02g042810.3C	protein_coding	chrA02:29737964-29740291:-	gi|923516598|ref|XP_013649179.1|	2032	0	PREDICTED: histone deacetylase 5-like [Brassica napus]	gi|685278396|ref|XM_009131894.1|	888	0	PREDICTED: Brassica rapa histone deacetylase 5-like (LOC103854929), mRNA	Q8RX28	532	0	Histone deacetylase 5	YNL021w	221	2e-62	COG0123	pfam00850	Hist_deacetyl	Histone deacetylase domain. Histones can be reversibly acetylated on several lysine residues. Regulation of transcription is caused in part by this mechanism. Histone deacetylases catalyse the removal of the acetyl group. Histone deacetylases are related to other proteins.	GO:0006355|regulation of transcription, DNA-templated;GO:0006351|transcription, DNA-templated;	GO:0005634|nucleus;	GO:0032041|NAD-dependent histone deacetylase activity (H3-K14 specific);	K11407	HDAC6; histone deacetylase 6 [EC:3.5.1.98]
BraA07g022280.3C	protein_coding	chrA07:18012311-18013336:+	gi|685332553|ref|XP_009103988.1|	829	2e-111	PREDICTED: uncharacterized protein LOC103830041 [Brassica rapa]	gi|685332552|ref|XM_009105740.1|	474	0	PREDICTED: Brassica rapa uncharacterized LOC103830041 (LOC103830041), mRNA	.	.	.	.	.	.	.	.	pfam14992	TMCO5	TMCO5 family. The TMCO5 family includes human transmembrane and coiled-coil domain-containing proteins 5A and 5B.	.	.	.	.	.
BraA02g018630.3C	protein_coding	chrA02:10489935-10490721:-	gi|685273242|ref|XP_009127663.1|	849	2e-114	PREDICTED: uncharacterized protein LOC103852518 isoform X1 [Brassica rapa]	gi|685273241|ref|XM_009129415.1|	483	0	PREDICTED: Brassica rapa uncharacterized LOC103852518 (LOC103852518), transcript variant X1, mRNA	Q5SXM8	56.2	4e-09	DNL-type zinc finger protein	.	.	.	.	pfam05180	zf-DNL	DNL zinc finger. The domain is named after a short C-terminal motif of D(N/H)L. This domain is a novel zinc-finger protein essential for protein import into mitochondria.	GO:0006457|protein folding;GO:0030150|protein import into mitochondrial matrix;GO:0050821|protein stabilization;	GO:0005739|mitochondrion;GO:0005654|nucleoplasm;	GO:0051087|chaperone binding;GO:0008270|zinc ion binding;	K17808	ZIM17, DNLZ, Tim15; mitochondrial protein import protein ZIM17
BraA04g025820.3C	protein_coding	chrA04:18456095-18456436:+	gi|685301754|ref|XP_009141572.1|	529	2e-67	PREDICTED: uncharacterized protein LOC103865530 [Brassica rapa]	gi|685301753|ref|XM_009143324.1|	342	2e-178	PREDICTED: Brassica rapa uncharacterized LOC103865530 (LOC103865530), mRNA	.	.	.	.	.	.	.	.	pfam06762	LMF1	Lipase maturation factor. This family of transmembrane proteins includes the lipase maturation factor, LMF1. Lipoprotein lipase and hepatic lipase require LMF1 to fold into their active states. The precise role of LMF1 in lipase folding has yet to be determined.	.	.	.	.	.
BraA07g021130.3C	protein_coding	chrA07:17382507-17386460:+	gi|685332174|ref|XP_009103848.1|	3940	0	PREDICTED: cell division control protein 48 homolog D [Brassica rapa]	gi|685332173|ref|XM_009105600.1|	2433	0	PREDICTED: Brassica rapa cell division control protein 48 homolog D (LOC103829916), mRNA	Q9SCN8	1471	0	Cell division control protein 48 homolog D	YDL126c	1076	0	COG0464	pfam00004	AAA	ATPase family associated with various cellular activities (AAA). AAA family proteins often perform chaperone-like functions that assist in the assembly, operation, or disassembly of protein complexes.	GO:0007049|cell cycle;GO:0051301|cell division;GO:0045732|positive regulation of protein catabolic process;GO:0015031|protein transport;GO:0046686|response to cadmium ion;	GO:0005856|cytoskeleton;GO:0005829|cytosol;GO:0005794|Golgi apparatus;GO:0005730|nucleolus;GO:0005654|nucleoplasm;GO:0009524|phragmoplast;GO:0005886|plasma membrane;	GO:0005524|ATP binding;GO:0016787|hydrolase activity;	K13525	VCP, CDC48; transitional endoplasmic reticulum ATPase
BraAnng005450.3C	protein_coding	chrScaffold0923:24958-26041:-	gi|923561748|ref|XP_013738778.1|	303	3e-32	PREDICTED: LOW QUALITY PROTEIN: transcription factor GTE11 [Brassica napus]	gi|685383485|ref|XR_629281.1|	113	3e-51	PREDICTED: Brassica rapa uncharacterized LOC103848963 (LOC103848963), transcript variant X3, ncRNA	Q93ZB7	71.2	2e-14	Transcription factor GTE11	.	.	.	.	pfam14133	DUF4300	Domain of unknown function (DUF4300). This family of lipoproteins is functionally uncharacterized. This family of proteins is found in bacteria. Proteins in this family are typically between 281 and 303 amino acids in length. There are two conserved sequence motifs: NCR and PYQ.	GO:0045893|positive regulation of transcription, DNA-templated;GO:0006351|transcription, DNA-templated;	GO:0005634|nucleus;	.	.	.
BraA09g063110.3C	protein_coding	chrA09:43644109-43644865:+	gi|685369304|ref|XP_009118515.1|	756	3e-100	PREDICTED: uncharacterized protein LOC103843529 [Brassica rapa]	gi|685369303|ref|XM_009120267.1|	489	0	PREDICTED: Brassica rapa uncharacterized LOC103843529 (LOC103843529), mRNA	.	.	.	.	.	.	.	.	pfam02508	Rnf-Nqr	Rnf-Nqr subunit, membrane protein. This is a family of integral membrane proteins including Rhodobacter-specific nitrogen fixation (rnf) proteins RnfA and RnfE and Na+-translocating NADH:ubiquinone oxidoreductase (Na+-NQR) subunits NqrD and NqrE.	.	.	.	.	.

## Sheet: Table S4
Table S4 The Up and down regulated gene number of the top 10 Kyoto Encyclopedia of Genes and Genomes (KEGG) pathway enrichment analysis between P. brassicae inoculation compared to distilled water at 3, 7, 14, 21, 28, and 35 days after treatment.
Number	Name	3D-Up	3D-Down	7D-Up	7D-Down	14D-Up	14D-Down	21D-Up	21D-Down	28D-Up	28D-Down	35D-Up	35D-Down
1	Photosynthesis	37	9	31	18	41	4	13	30	31	10	26	11
2	Carbon fixation in photosynthetic organisms	37	8	34	15	30	8	19	10	30	11	35	10
3	Amino sugar and nucleotide sugar metabolism	45	19	44	21	51	13	29	21	53	26	32	22
4	MAPK signaling pathway - plant	47	26	61	45	34	44	36	37	29	47	34	53
5	Biosynthesis of amino acids	51	38	69	47	52	43	68	35	80	38	74	44
6	Starch and sucrose metabolism	61	22	52	44	50	27	42	35	54	39	50	39
7	Carbon metabolism	74	38	87	60	65	40	56	32	103	49	83	52
8	Phenylpropanoid biosynthesis	79	40	92	35	65	57	59	71	65	48	67	58
9	Plant hormone signal transduction	84	60	84	128	73	90	67	93	81	73	75	101
10	Plant-pathogen interaction	85	15	86	28	46	45	35	43	40	51	45	44

## Sheet: Table S5
Table S5 Details information of the qRT-PCR primers used in this study.
Gene ID	Forward primer 5'-3'	Reverse primer 3'-5'
BraA01g012740.3C	AAATTGCGTACGGACCTTGC	TTGTGCTACTCCTCACCATTCC
BraA03g010470.3C	GACGCTCAGCAACGAAAAAG	CAAGTAGAGGCAATGCGTATCC
BraA03g053610.3C	AGCTCGGGTTTTTCTCTCCAG	TTGCGACCCAAACAACTGTC
BraA02g028550.3C	TTTGGCCAAAGACGGATTCC	GCCAAGCATTCGGTTGTTTG
BraA02g042810.3C	GCAAACACGACACACCTGAC	ATCTTTGAGCGAGACCAGTGAG
BraA02g029820.3C	ATGACGACTGGTGGTGGAAAG	ATCGCAGATATCGTTCCTCGTC
BraA01g012860.3C	ACTCCACCGGTTTCCAAAAC	TACGGCAAACTTCCTGCATG
BraA02g008010.3C	GTGCGCAAAGGCTTTCTTAG	TGGCAACCCTTGATTGTCTG
BraA05g025550.3C	TTGTATCTTTCCCAGGGCAAGG	TCGCATCTTTTTGCCCCATG
GAPDH	CAGGTTTGGAATTGTCGAGG	GAGCTGTGGAAGCACCTTTC
